# Supplementary material for: The Selective WEE1 Inhibitor Azenosertib Shows Synergistic Antitumor Activity with KRASG12C Inhibitors in Preclinical Models
Source: Cancer Res Commun. 2025 Feb 5;5(2):240–52. doi: 10.1158/2767-9764.CRC-24-0411 (PMC11795354; doi:10.1158/2767-9764.CRC-24-0411)
Supplement: Supplementary Table 1 — Antibodies used for this study. [file crc-24-0411_supplementary_table_1_suppst1.xlsx]

## Sheet: Sheet1
Antibody	Source	Catalog Number	RRID
Anti- Phospho-cdc2 (Tyr15)	Cell Signaling Technology	4539	AB_560953
anti-cdc2 (CDK1)	Cell Signaling Technology	77055	AB_2716331
anti-Phospho-p44/42 MAPK (Erk1/2) (Thr202/Tyr204) (D13.14.4E) XP®	Cell Signaling Technology	4370	AB_2315112
p44/42 MAPK (Erk1/2) (137F5)	Cell Signaling Technology	4695	AB_390779
anti-Phospho-S6 Ribosomal Protein (Ser240/244) (D68F8) XP®	Cell Signaling Technology	5364	AB_10694233
anti-S6 Ribosomal Protein (5G10)	Cell Signaling Technology	2217	AB_331355
anti-Phospho-Histone H2A.X (Ser139) (20E3)	Cell Signaling Technology	9718	AB_2118009
anti-C-Casp-3 (Asp175) (5A1E)	Cell Signaling Technology	9664	AB_2070042
anti- C-Casp-7 (Asp198)	Cell Signaling Technology	9491	AB_2068144
anti-Vinculin (E1E9V) XP®	Cell Signaling Technology	13901	AB_2728768
anti-Ki67	GeneTex	GTX20833	AB_367700
anti-WEE1	Cell Signaling Technology	13084S	AB_2713924
