# Supplementary material for: The Selective WEE1 Inhibitor Azenosertib Shows Synergistic Antitumor Activity with KRASG12C Inhibitors in Preclinical Models
Source: Cancer Res Commun. 2025 Feb 5;5(2):240–52. doi: 10.1158/2767-9764.CRC-24-0411 (PMC11795354; doi:10.1158/2767-9764.CRC-24-0411)
Supplement: Supplementary Table 2 — TP53 status and pathogenicity for each model utilized for this study. Mutation status was derived from DepMap (https://depmap.org/portal/) for cell lines or provided by the PDX CRO. [file crc-24-0411_supplementary_table_2_suppst2.xlsx]

## Sheet: Sheet1
Model	TP53 Status	Pathogenicity
NCI-H2122	C176F	Pathogenic
SW837	R248W	Pathogenic
SW1463	R248Q	Pathogenic
MIA PaCa-2	R248W	Pathogenic
NCI-H2030	G262V	Variant of Uncertain Significance
NCI-H1792	672+1G>A	Pathogenic
SW1573	Wild Type	N/A
CR2528	Wild Type	N/A
ST5185B	Wild Type	N/A
ST094	Wild Type	N/A
ST5489	Wild Type	N/A
ST4549	E285K	Pathogenic
ST046	Wild Type	N/A
ST5198	Wild Type	N/A
ST4859	L130H	Pathogenic
ST4134B	Wild Type	N/A
ST6365	Q192*	Pathogenic
ST2972	Wild Type	N/A
ST1989	Wild Type	N/A
